# Supplementary material for: Effects and Related Mechanisms of the Senolytic Agent ABT-263 on the Survival of Irradiated A549 and Ca9-22 Cancer Cells
Source: Int J Mol Sci. 2021 Dec 8;22(24):13233. doi: 10.3390/ijms222413233 (PMC8704639; doi:10.3390/ijms222413233)
Supplement: Supplementary file 1 [file ijms-22-13233-s001.zip]

Archive with 1 entries (1 files):
- ijms-1497180-supplementary.pdf
